# Supplementary material for: Weak Adoption and Performance of Hepatitis B Birth-Dose Vaccination Programs in Africa: Time to Consider Systems Complexity?—A Scoping Review
Source: Trop Med Infect Dis. 2023 Oct 16;8(10):474. doi: 10.3390/tropicalmed8100474 (PMC10611266; doi:10.3390/tropicalmed8100474)
Supplement: Supplementary file 1 [file tropicalmed-08-00474-s001.zip]

Archive with 1 entries (1 files):
- tropicalmed-2592808-supplementary.pdf
